# Supplementary material for: Is it aortic stenosis or left ventricular outflow tract obstruction? The complementary role of four-dimensional flow cardiac magnetic resonance imaging
Source: Eur Heart J Case Rep. 2023 Sep 1;7(9):ytad436. doi: 10.1093/ehjcr/ytad436 (PMC10493636; doi:10.1093/ehjcr/ytad436)
Supplement: ytad436_Supplementary_Data [file ytad436_supplementary_data.zip]

Archive with 4 entries (4 files):
- Video 2.avi
- Video 3.avi
- Video 4.avi
- Video 1.avi
